# Supplementary material for: Ex Vivo Optical Coherence Tomography Analysis of Resected Human Bladder with a Forward-Looking Microelectromechanical Systems Mirror-Based Catheter
Source: Sensors (Basel). 2025 Sep 17;25(18):5794. doi: 10.3390/s25185794 (PMC12473371; doi:10.3390/s25185794)
Supplement: Supplementary file 1 [file sensors-25-05794-s001.zip]

Archive with 1 entries (1 files):
- sensors-3724240-supplementary.mp4
